# Supplementary material for: A systematic review of colorectal multidisciplinary team meetings: an international comparison
Source: BJS Open. 2021 May 20;5(3):zrab044. doi: 10.1093/bjsopen/zrab044 (PMC8134530; doi:10.1093/bjsopen/zrab044)
Supplement: zrab044_Supplementary_Data [file zrab044_supplementary_data.zip]

Archive with 2 entries (2 files):
- Appendix 1.docx
- PRISMA 2009 checklist.doc
